# Supplementary material for: Genome-Wide Detection of Major and Epistatic Effect QTLs for Seed Protein and Oil Content in Soybean Under Multiple Environments Using High-Density Bin Map
Source: Int J Mol Sci. 2019 Feb 23;20(4):979. doi: 10.3390/ijms20040979 (PMC6412760; doi:10.3390/ijms20040979)
Supplement: Supplementary file 1 [file ijms-20-00979-s001.zip]

Archive with 2 entries (2 files):
- Supplementary Figure S1.docx.pdf
- Supplementary Tables (S1-S6).xlsx
